# Supplementary material for: Generation of Novel Plasmodium falciparum NF135 and NF54 Lines Expressing Fluorescent Reporter Proteins Under the Control of Strong and Constitutive Promoters
Source: Front Cell Infect Microbiol. 2020 Jun 10;10:270. doi: 10.3389/fcimb.2020.00270 (PMC7298075; doi:10.3389/fcimb.2020.00270)
Supplement: Table S1 — Primers used in this study. [file Table_1.xlsx]

## Sheet: Table S1 primers 
Table S1: primers used in this study
	Primer name	Primer ID	Leiden code	Gene ID	Sequence	Enzyme	Description
	Generation of constructs
	ef-1α pro.F	P1	8598	PF3D7_1357000	AACTATTCGCGACCGCGGGTTCACCCCTCTTAACCC	SacII	Amplification of ef1α promoter
	ef-1α pro.R	P2	8720	PF3D7_1357000	CAATACTCGAGGGTACCGTTTAGTATATTAATATATATGTATA	XhoI	Amplification of ef1α promoter
	sui1 pro.F	P3	9042	PF3D7_1243600	TCGTCGTCGCGACCGCGGATACATATAATATTTTTTTTTATATAGGCC	SacII	Amplification of sui1 promoter
	sui1 pro.R	P4	9043	PF3D7_1243600	ggtggtGGTACCCTCGAGCAAGATTTATTAAGACGAAAAGGATAAATT	XhoI	Amplification of sui1 promoter
	40s pro.F	P5	9049	PF3D7_0219200	TCGTCGTCGCGACCGCGGTTATACAATATCAATCCATCATGTGATCAT	SacII	Amplification of 40s promoter
	40s pro.R	P6	9041	PF3D7_0219200	ggtggtGGTACCCTCGAGTTTTCCTTAAATATTTATTTATTTGTAAATATAAAT	XhoI	Amplification of 40s promoter
	Genotyping
	5-Int for ef-1α, sui1, 40s F	P7	7784		CATTCCTAACACATTATGTGTATAAC		For 5'-integration.
	5-Int for ef-1α pro.R	P8	9162		TTTTTTTTTGGAATAATATTATTTCATATGTTTTACTATAT		For 5'-integration of ef-1α
	5-Int for sui1 pro.R	P9	9163		TACGATGCAAATACTTGCACG		For 5'-integration of sui1
	5-Int for 40s pro.R	P10	9164		AATGATCACATGATGGATTGATATTG		For 5'-integration of 40s
	3-Int.F	P11	7531		ATAGCTCGAGGTTAACCTAGGGAAGTATATGAG		For 3'-integation
	3-Int.R	P12	8297		CATCGAAATGCGTATTAATATGAC		For 3'-integation
	P47 ORF.F	P13	8428	PF3D7_1346800	AACTATTAAGCTCAACACAATACG		For amplification of p47 ORF
	P47 ORF.R	P14	8429	PF3D7_1346800	CTAAATGATATGCGCTGGAATC		For amplification of p47 ORF
	GLURP.F	P15	9065	PF3D7_1035300	TGAATTTGAAGATGTTCACACTGAAC		For genotyping to distinguish NF54 from NF135
	GLURP.R	P16	9066	PF3D7_1035300	GTGGAATTGCTTTTTCTTCAACACTAA		For genotyping to distinguish NF54 from NF135
	MSP2.F	P17	9061	PF3D7_0206800	ATGAAGGTAATTAAAACATTGTCTATTATA		For genotyping to distinguish NF54 from NF135
	MSP2.R	P18	9062	PF3D7_0206800	CTTTGTTACCATCGGTACATTCTT		For genotyping to distinguish NF54 from NF135
	Amplification of probes
	P47 HR1.F	P19	8186		TAATTAGGCCTGTTGCCGGCGCATACACATAAATATTTGTGTTGTAC		For amplification of p47 HR1 as probe
	P47 HR1.R	P20	8187		TTCCTCCGCGGGATATCCCTCCCACACTCTTGTC		For amplification of p47 HR1 as probe
	Amp.F	P21	9172		ATGAGTATTCAACATTTCCGTGT		For amplification of Amp resistance gene as probe
	Amp.R	P22	9275		TCGTTGTCAGAAGTAAGTTGGC		For amplification of Amp resistance gene as probe
