# Supplementary material for: Generation of Novel Plasmodium falciparum NF135 and NF54 Lines Expressing Fluorescent Reporter Proteins Under the Control of Strong and Constitutive Promoters
Source: Front Cell Infect Microbiol. 2020 Jun 10;10:270. doi: 10.3389/fcimb.2020.00270 (PMC7298075; doi:10.3389/fcimb.2020.00270)
Supplement: Table S2 — RNAseq data (RPKM values) of different Plasmodium housekeeping genes in multiple life cycle stages obtained from published genome-wide transcription studies. [file Table_2.xlsx]

## Sheet: Table S1 expression 
Table S2: RNAseq data (RPKM values) of different Plasmodium houskeeping genes in multiple life cycle stages obtained from published genome-wide transcription studies
	Gene		ef1α	hsp70	sui1	40s
	Gene ID	P. falciparum	PF3D7_1357000	PF3D7_0818900	PF3D7_1243600	PF3D7_0219200
		P. vivax	PVP01_1114900	PVP01_0515400	PVP01_1460700	PVP01_0405800
		P. cynomolgi	PcyM_1114700	PcyM_0515400	PcyM_1466900	PcyM_0402800
		P. berghei	PBANKA_1133300	PBANKA_0711900	PBANKA_1456900	PBANKA_0315600
Species	Life cycle stage	details	RPKM	RPKM	RPKM	RPKM	Reference
P. falciparum	Asexual blood stage	0 hours - unique	281.63	6030.85	2459.22	556.11	Otto et al., 2010
		8 hours - unique	363.46	5022.98	2530.17	858.49
		16 hours - unique	553.16	8856.47	1575.16	543.93
		24 hours - unique	809.26	9768.01	1150.61	2441.76
		32 hours - unique	579.01	6431.23	764.5	1182.2
		40 hours - unique	197.99	1498.01	1830.41	1959.84
		48 hours - unique	252.42	1534.7	1868.98	2335.55
P. falciparum	Gametocyte stage	male gametocyte- sense - unique	24.24	1427.31	369.91	521.52	Lasonder et al., 2016
		female gametocyte- sense - unique	299.92	421.71	148.66	401.96
P. falciparum	Oocyst stage	Oocyst- sense - unique	821.05	5501.33	1667.49	3306.73	Zanghi et al., 2018
P. falciparum	Sporozoite stage	Sporozoite- sense - unique	29.23	1912.02	3028.64	57.62	Zanghi et al., 2018
P. vivax	Liver stage	Mixed1 - unique	732.66	2063.32	4111.58	1841.05	Gural N et al., 2018
		Mixed2 - unique	452.22	743.33	4223.37	1095
P. cynomolgi	Liver stage	Schizont 10 days pi - unique	1627.34	3133.54	9201.25	77.52	Voorberg-van der Wel A et al., 2017
P. cynomolgi	Liver stage	Liver schizont - unique	2217.88	1849.77	7714.16	437.56	Cubi et al., 2017
P. berghei	Asexual blood stage	Ring	3.03134	2991.52	1491.79	8540.32	Otto et al., 2014
		Ring-R	1446.31	3208.44	1198.77	12440.9
		Trophozoite	2206.28	3170.86	1480.35	9867.01
		Trophozoite-R	2074.03	3325.96	1206.35	7679
		Schizont	502.805	571.548	3210.22	4882.1
		Schizont-R	689.079	1083.69	2090.09	4368.78
P. berghei	Gametocyte stage	Gametocyte	178.14	566.794	1507.12	1279.72
		Gametocyte-R	0.454145	607.897	1564.82	1539.84
P. berghei	Ookinete stage	Ookinete-12h	54.0905	1241.58	2999.15	1888.42
		Ookinete-12h-R	73.4136	1763.21	3679.91	1643.33
		Ookinete-20h	0.255491	6759.84	2929.95	8882.19
P. berghei	Sporozoite stage	Sporozoites 2	3.65013	10483.4	10967.4	4037.91	Caldelari et al, 2019
		Sporozoites 3	3.67198	9356.28	10384.5	3659.43
P. berghei	liver stage	Set A 6h	217.727	4045.37	2291.77	3823.14	Caldelari et al, 2019
		Set B 6h	301.314	5800.67	3092.95	3916.62
		Set A 24h	512.318	10722.1	3735.67	8009.12
		Set B 24h	800.332	14082.2	4611.93	11080.7
		Set A 48h	233.857	20700.2	2298.5	3069.92
		Set B 48h	343.376	23842	2802.23	4126.7
		Set A 54h	140.502	9367.89	2516.76	2403.18
		Set B 54h	165.796	7950.74	3108.62	4068.54
		Set A 60h	64.4707	5420.36	3118.24	1506.97
		Set B 60h	69.7214	5112.16	4575.13	2770.33
		Set A DCs	24.3271	6201.88	3761.81	7686.87
		Set B DCs	24.2325	5687.22	4472.71	9630.34
For human/primate Plasmodium species RPKM values were obtained from PlasmoDB (www.plasmodb.org). For P. berghei the RPKM values were obtained from Otto et al., (2014).
R = repeat sample; DCs = detached cells;
